# Supplementary material for: Nonadiabatic Molecular Dynamics Simulations Provide Evidence for Coexistence of Planar and Nonplanar Intramolecular Charge Transfer Structures in Fluorazene
Source: J Phys Chem A. 2024 Aug 7;128(32):6685–94. doi: 10.1021/acs.jpca.4c03693 (PMC11331525; doi:10.1021/acs.jpca.4c03693)
Supplement: Supplementary file 2 — jp4c03693_si_002.zip [file jp4c03693_si_002.zip]

Archive with 17 entries (17 files):
- structure_00.xyz
- structure_01.xyz
- structure_02.xyz
- structure_03.xyz
- structure_04.xyz
- structure_05.xyz
- structure_06.xyz
- structure_07.xyz
- structure_08.xyz
- structure_09.xyz
- structure_10.xyz
- structure_11.xyz
- structure_12.xyz
- structure_13.xyz
- structure_14.xyz
- structure_15.xyz
- structure_16.xyz
