# Supplementary material for: Nonadiabatic Molecular Dynamics Simulations Provide Evidence for Coexistence of Planar and Nonplanar Intramolecular Charge Transfer Structures in Fluorazene
Source: J Phys Chem A. 2024 Aug 7;128(32):6685–94. doi: 10.1021/acs.jpca.4c03693 (PMC11331525; doi:10.1021/acs.jpca.4c03693)
Supplement: Supplementary file 2 — jp4c03693_si_002.zip [file jp4c03693_si_002.zip › structure_00.xyz]

21
Energy =
C    -0.3745129   -0.2693159    0.0385190 
N    -1.7483775   -0.2738989    0.0050560 
C    -2.2701404    1.0248377    0.0989360 
C    -3.6280660    0.9281367    0.0576480 
C    -3.9407879   -0.4776069   -0.0657190 
C    -2.7637302   -1.1874497   -0.0951800 
C     0.0461150    1.0946407    0.1596420 
C     1.4409036    1.3598326    0.2117379 
C     2.3233813    0.2631909    0.1428730 
C     1.8841365   -1.0809967    0.0245240 
C     0.4929589   -1.3693366   -0.0305970 
H    -4.3435618    1.7451615    0.1067760 
H    -4.9382336   -0.9089067   -0.1253840 
H    -2.5739313   -2.2536664   -0.1787289 
H     1.8252075    2.3759283    0.3011249 
H     2.6144433   -1.8883625   -0.0232550 
H     0.1163160   -2.3878993   -0.1209280 
H     3.3987780    0.4527369    0.1823469 
C    -1.1414657    2.0086514    0.2069349 
H    -1.2028147    2.6056053    1.1413417 
H    -1.1607317    2.7511862   -0.6186618 
