# Supplementary material for: Nonadiabatic Molecular Dynamics Simulations Provide Evidence for Coexistence of Planar and Nonplanar Intramolecular Charge Transfer Structures in Fluorazene
Source: J Phys Chem A. 2024 Aug 7;128(32):6685–94. doi: 10.1021/acs.jpca.4c03693 (PMC11331525; doi:10.1021/acs.jpca.4c03693)
Supplement: Supplementary file 2 — jp4c03693_si_002.zip [file jp4c03693_si_002.zip › structure_01.xyz]

21
Energy =
C    -0.3739792   -0.2789080    0.0697361 
N    -1.7527232   -0.2768639    0.0166203 
C    -2.2692622    1.0216359    0.0989805 
C    -3.6319575    0.9312344    0.0427897 
C    -3.9484912   -0.4688837   -0.0785043 
C    -2.7691756   -1.1844964   -0.0915145 
C     0.0473716    1.0874637    0.1737372 
C     1.4387301    1.3581471    0.2049466 
C     2.3274918    0.2669777    0.1305245 
C     1.8897160   -1.0783754    0.0194146 
C     0.5022811   -1.3733285   -0.0170359 
H    -4.3427714    1.7528908    0.0810244 
H    -4.9461581   -0.8981142   -0.1477542 
H    -2.5836198   -2.2520768   -0.1680275 
H     1.8183537    2.3773195    0.2817200 
H     2.6222949   -1.8834389   -0.0372072 
H     0.1319194   -2.3949672   -0.1010087 
H     3.4022470    0.4615592    0.1551170 
C    -1.1406904    2.0024886    0.2207442 
H    -1.2103194    2.5889969    1.1614578 
H    -1.1553712    2.7532079   -0.5967538 
