# Supplementary material for: Nonadiabatic Molecular Dynamics Simulations Provide Evidence for Coexistence of Planar and Nonplanar Intramolecular Charge Transfer Structures in Fluorazene
Source: J Phys Chem A. 2024 Aug 7;128(32):6685–94. doi: 10.1021/acs.jpca.4c03693 (PMC11331525; doi:10.1021/acs.jpca.4c03693)
Supplement: Supplementary file 2 — jp4c03693_si_002.zip [file jp4c03693_si_002.zip › structure_02.xyz]

21
Energy =
C    -0.3733102   -0.2879014    0.1013659 
N    -1.7566168   -0.2796262    0.0283209 
C    -2.2680555    1.0184746    0.0991391 
C    -3.6353018    0.9340984    0.0278381 
C    -3.9553645   -0.4604368   -0.0913964 
C    -2.7738794   -1.1815638   -0.0877414 
C     0.0487162    1.0806966    0.1880228 
C     1.4363955    1.3564334    0.1982631 
C     2.3310745    0.2705457    0.1180640 
C     1.8944767   -1.0758397    0.0142288 
C     0.5109675   -1.3769275   -0.0034593 
H    -4.3414422    1.7601848    0.0551424 
H    -4.9530594   -0.8878190   -0.1702548 
H    -2.5924691   -2.2504299   -0.1571976 
H     1.8113549    2.3784896    0.2624166 
H     2.6289580   -1.8788146   -0.0513809 
H     0.1466684   -2.4014672   -0.0812313 
H     3.4050190    0.4698371    0.1276566 
C    -1.1399466    1.9965872    0.2346048 
H    -1.2180919    2.5726412    1.1813824 
H    -1.1502068    2.7553061   -0.5747773 
