# Supplementary material for: Nonadiabatic Molecular Dynamics Simulations Provide Evidence for Coexistence of Planar and Nonplanar Intramolecular Charge Transfer Structures in Fluorazene
Source: J Phys Chem A. 2024 Aug 7;128(32):6685–94. doi: 10.1021/acs.jpca.4c03693 (PMC11331525; doi:10.1021/acs.jpca.4c03693)
Supplement: Supplementary file 2 — jp4c03693_si_002.zip [file jp4c03693_si_002.zip › structure_03.xyz]

21
Energy =
C    -0.3725024   -0.2962749    0.1333892 
N    -1.7600504   -0.2821792    0.0401476 
C    -2.2665174    1.0153563    0.0994187 
C    -3.6380946    0.9367195    0.0128049 
C    -3.9613988   -0.4522798   -0.1043976 
C    -2.7778287   -1.1786518   -0.0838756 
C     0.0501515    1.0743523    0.2024924 
C     1.4339017    1.3546975    0.1916907 
C     2.3341260    0.2738884    0.1054926 
C     1.8984070   -1.0733936    0.0089638 
C     0.5190027   -1.3801297    0.0101215 
H    -4.3395758    1.7670307    0.0291544 
H    -4.9589262   -0.8780422   -0.1928873 
H    -2.6004586   -2.2487225   -0.1462675 
H     1.8042178    2.3794452    0.2432270 
H     2.6344134   -1.8745024   -0.0657767 
H     0.1605337   -2.4073965   -0.0616111 
H     3.4070915    0.4775570    0.0999726 
C    -1.1392336    1.9909567    0.2485292 
H    -1.2261220    2.5565357    1.2011330 
H    -1.1452506    2.7575023   -0.5527151 
