# Supplementary material for: Nonadiabatic Molecular Dynamics Simulations Provide Evidence for Coexistence of Planar and Nonplanar Intramolecular Charge Transfer Structures in Fluorazene
Source: J Phys Chem A. 2024 Aug 7;128(32):6685–94. doi: 10.1021/acs.jpca.4c03693 (PMC11331525; doi:10.1021/acs.jpca.4c03693)
Supplement: Supplementary file 2 — jp4c03693_si_002.zip [file jp4c03693_si_002.zip › structure_04.xyz]

21
Energy =
C    -0.3715509   -0.3040107    0.1657852 
N    -1.7630165   -0.2845188    0.0520892 
C    -2.2646450    1.0122836    0.0998259 
C    -3.6403319    0.9390892   -0.0022977 
C    -3.9665871   -0.4444233   -0.1175094 
C    -2.7810141   -1.1757616   -0.0799328 
C     0.0516805    1.0684417    0.2171389 
C     1.4312517    1.3529451    0.1852321 
C     2.3366435    0.2770017    0.0928121 
C     1.9014970   -1.0710393    0.0036171 
C     0.5263746   -1.3829316    0.0236950 
H    -4.3371733    1.7734177    0.0030863 
H    -4.9637497   -0.8687994   -0.2156529 
H    -2.6075741   -2.2469554   -0.1352665 
H     1.7969499    2.3801919    0.2241636 
H     2.6386434   -1.8705110   -0.0803948 
H     0.1734899   -2.4127552   -0.0421642 
H     3.4084618    0.4847087    0.0720729 
C    -1.1385504    1.9856043    0.2625295 
H    -1.2343989    2.5406751    1.2207275 
H    -1.1405141    2.7598159   -0.5305502 
