# Supplementary material for: Nonadiabatic Molecular Dynamics Simulations Provide Evidence for Coexistence of Planar and Nonplanar Intramolecular Charge Transfer Structures in Fluorazene
Source: J Phys Chem A. 2024 Aug 7;128(32):6685–94. doi: 10.1021/acs.jpca.4c03693 (PMC11331525; doi:10.1021/acs.jpca.4c03693)
Supplement: Supplementary file 2 — jp4c03693_si_002.zip [file jp4c03693_si_002.zip › structure_05.xyz]

21
Energy =
C    -0.3704506   -0.3110924    0.1985317 
N    -1.7655077   -0.2866415    0.0641342 
C    -2.2624359    1.0092593    0.1003674 
C    -3.6420101    0.9411999   -0.0174571 
C    -3.9709223   -0.4368772   -0.1307333 
C    -2.7834269   -1.1728939   -0.0759289 
C     0.0533060    1.0629748    0.2319549 
C     1.4284486    1.3511821    0.1788905 
C     2.3386239    0.2798818    0.0800247 
C     1.9037373   -1.0687782   -0.0018139 
C     0.5330716   -1.3853301    0.0372491 
H    -4.3342366    1.7793368   -0.0230353 
H    -4.9675214   -0.8601047   -0.2385521 
H    -2.6138018   -2.2451298   -0.1242250 
H     1.7895582    2.3807360    0.2052391 
H     2.6416308   -1.8668474   -0.0952348 
H     0.1855126   -2.4175436   -0.0229070 
H     3.4091269    0.4912830    0.0439661 
C    -1.1378962    1.9805362    0.2766180 
H    -1.2429112    2.5250524    1.2401835 
H    -1.1360086    2.7622653   -0.5082652 
