# Supplementary material for: Nonadiabatic Molecular Dynamics Simulations Provide Evidence for Coexistence of Planar and Nonplanar Intramolecular Charge Transfer Structures in Fluorazene
Source: J Phys Chem A. 2024 Aug 7;128(32):6685–94. doi: 10.1021/acs.jpca.4c03693 (PMC11331525; doi:10.1021/acs.jpca.4c03693)
Supplement: Supplementary file 2 — jp4c03693_si_002.zip [file jp4c03693_si_002.zip › structure_06.xyz]

21
Energy =
C    -0.3691967   -0.3175053    0.2316057 
N    -1.7675167   -0.2885444    0.0762704 
C    -2.2598876    1.0062858    0.1010494 
C    -3.6431257    0.9430448   -0.0326601 
C    -3.9743979   -0.4296504   -0.1440700 
C    -2.7850582   -1.1700498   -0.0718802 
C     0.0550307    1.0579606    0.2469321 
C     1.4254952    1.3494140    0.1726686 
C     2.3400642    0.2825254    0.0671327 
C     1.9051185   -1.0666114   -0.0073312 
C     0.5390824   -1.3873225    0.0507714 
H    -4.3307679    1.7847803   -0.0491829 
H    -4.9702331   -0.8519706   -0.2615851 
H    -2.6191277   -2.2432471   -0.1131736 
H     1.7820497    2.3810842    0.1864662 
H     2.6433586   -1.8635179   -0.1102957 
H     0.1965778   -2.4217625   -0.0038559 
H     3.4090838    0.4972719    0.0156616 
C    -1.1372703    1.9757573    0.2908067 
H    -1.2516473    2.5096585    1.2595186 
H    -1.1317453    2.7648677   -0.4858421 
