# Supplementary material for: Nonadiabatic Molecular Dynamics Simulations Provide Evidence for Coexistence of Planar and Nonplanar Intramolecular Charge Transfer Structures in Fluorazene
Source: J Phys Chem A. 2024 Aug 7;128(32):6685–94. doi: 10.1021/acs.jpca.4c03693 (PMC11331525; doi:10.1021/acs.jpca.4c03693)
Supplement: Supplementary file 2 — jp4c03693_si_002.zip [file jp4c03693_si_002.zip › structure_07.xyz]

21
Energy =
C    -0.3677840   -0.3232366    0.2649827 
N    -1.7690361   -0.2902254    0.0884854 
C    -2.2569977    1.0033660    0.1018781 
C    -3.6436756    0.9446182   -0.0478935 
C    -3.9770077   -0.4227509   -0.1575202 
C    -2.7858994   -1.1672300   -0.0678034 
C     0.0568572    1.0534068    0.2620619 
C     1.4223943    1.3476466    0.1665691 
C     2.3409614    0.2849297    0.0541387 
C     1.9056318   -1.0645393   -0.0129371 
C     0.5443963   -1.3889064    0.0642496 
H    -4.3267698    1.7897419   -0.0753282 
H    -4.9718770   -0.8444082   -0.2847513 
H    -2.6235379   -2.2413089   -0.1021438 
H     1.7744308    2.3812436    0.1678581 
H     2.6438102   -1.8605270   -0.1255762 
H     0.2066624   -2.4254133    0.0149723 
H     3.4083291    0.5026688   -0.0128304 
C    -1.1366719    1.9712718    0.3051075 
H    -1.2605950    2.4944825    1.2787501 
H    -1.1277349    2.7676387   -0.4632627 
