# Supplementary material for: Nonadiabatic Molecular Dynamics Simulations Provide Evidence for Coexistence of Planar and Nonplanar Intramolecular Charge Transfer Structures in Fluorazene
Source: J Phys Chem A. 2024 Aug 7;128(32):6685–94. doi: 10.1021/acs.jpca.4c03693 (PMC11331525; doi:10.1021/acs.jpca.4c03693)
Supplement: Supplementary file 2 — jp4c03693_si_002.zip [file jp4c03693_si_002.zip › structure_08.xyz]

21
Energy =
C    -0.3662076   -0.3282753    0.2986373 
N    -1.7700589   -0.2916827    0.1007662 
C    -2.2537642    1.0005022    0.1028595 
C    -3.6436568    0.9459149   -0.0631437 
C    -3.9787458   -0.4161857   -0.1710842 
C    -2.7859422   -1.1644354   -0.0637152 
C     0.0587881    1.0493200    0.2773351 
C     1.4191482    1.3458853    0.1605947 
C     2.3413124    0.2870925    0.0410456 
C     1.9052685   -1.0625618   -0.0186335 
C     0.5490032   -1.3900797    0.0776708 
H    -4.3222452    1.7942171   -0.1014425 
H    -4.9724458   -0.8374265   -0.3080501 
H    -2.6270186   -2.2393174   -0.0911673 
H     1.7667077    2.3812217    0.1494275 
H     2.6429695   -1.8578781   -0.1410742 
H     0.2157439   -2.4284973    0.0335615 
H     3.4068595    0.5074683   -0.0414993 
C    -1.1361000    1.9670822    0.3195322 
H    -1.2697416    2.4795116    1.2978949 
H    -1.1239881    2.7705927   -0.4405086 
