# Supplementary material for: Nonadiabatic Molecular Dynamics Simulations Provide Evidence for Coexistence of Planar and Nonplanar Intramolecular Charge Transfer Structures in Fluorazene
Source: J Phys Chem A. 2024 Aug 7;128(32):6685–94. doi: 10.1021/acs.jpca.4c03693 (PMC11331525; doi:10.1021/acs.jpca.4c03693)
Supplement: Supplementary file 2 — jp4c03693_si_002.zip [file jp4c03693_si_002.zip › structure_09.xyz]

21
Energy =
C    -0.3644622   -0.3326126    0.3325434 
N    -1.7705780   -0.2929154    0.1130993 
C    -2.2501849    0.9976970    0.1039992 
C    -3.6430668    0.9469311   -0.0783968 
C    -3.9796066   -0.4099606   -0.1847617 
C    -2.7851781   -1.1616667   -0.0596328 
C     0.0608258    1.0457055    0.2927417 
C     1.4157592    1.3441358    0.1547476 
C     2.3411141    0.2890122    0.0278566 
C     1.9040204   -1.0606780   -0.0244219 
C     0.5528933   -1.3908410    0.0910226 
H    -4.3171975    1.7982029   -0.1274966 
H    -4.9719324   -0.8310330   -0.3314804 
H    -2.6295562   -2.2372749   -0.0802763 
H     1.7588863    2.3810263    0.1311873 
H     2.6408209   -1.8555734   -0.1567872 
H     0.2238009   -2.4310165    0.0518954 
H     3.4046716    0.5116662   -0.0703340 
C    -1.1355539    1.9631903    0.3340924 
H    -1.2790740    2.4647311    1.3169696 
H    -1.1205152    2.7737422   -0.4175608 
