# Supplementary material for: Nonadiabatic Molecular Dynamics Simulations Provide Evidence for Coexistence of Planar and Nonplanar Intramolecular Charge Transfer Structures in Fluorazene
Source: J Phys Chem A. 2024 Aug 7;128(32):6685–94. doi: 10.1021/acs.jpca.4c03693 (PMC11331525; doi:10.1021/acs.jpca.4c03693)
Supplement: Supplementary file 2 — jp4c03693_si_002.zip [file jp4c03693_si_002.zip › structure_10.xyz]

21
Energy =
C    -0.3625428   -0.3362415    0.3666738 
N    -1.7705864   -0.2939231    0.1254711 
C    -2.2462580    0.9949528    0.1053026 
C    -3.6419033    0.9476635   -0.0936390 
C    -3.9795850   -0.4040804   -0.1985526 
C    -2.7835993   -1.1589247   -0.0555733 
C     0.0629725    1.0425674    0.3082715 
C     1.4122294    1.3424033    0.1490301 
C     2.3403633    0.2906876    0.0145750 
C     1.9018795   -1.0588866   -0.0303037 
C     0.5560576   -1.3911888    0.1042925 
H    -4.3116305    1.8016980   -0.1534607 
H    -4.9703303   -0.8252334   -0.3550407 
H    -2.6311372   -2.2351840   -0.0695033 
H     1.7509720    2.3806658    0.1131500 
H     2.6373491   -1.8536132   -0.1727118 
H     0.2308125   -2.4329730    0.0699585 
H     3.4017615    0.5152598   -0.0993228 
C    -1.1350329    1.9595965    0.3487994 
H    -1.2885790    2.4501244    1.3359904 
H    -1.1173262    2.7770983   -0.3944005 
