# Supplementary material for: Nonadiabatic Molecular Dynamics Simulations Provide Evidence for Coexistence of Planar and Nonplanar Intramolecular Charge Transfer Structures in Fluorazene
Source: J Phys Chem A. 2024 Aug 7;128(32):6685–94. doi: 10.1021/acs.jpca.4c03693 (PMC11331525; doi:10.1021/acs.jpca.4c03693)
Supplement: Supplementary file 2 — jp4c03693_si_002.zip [file jp4c03693_si_002.zip › structure_11.xyz]

21
Energy =
C    -0.3604445   -0.3391575    0.4010007 
N    -1.7700772   -0.2947063    0.1378677 
C    -2.2419819    0.9922718    0.1067747 
C    -3.6401645    0.9481103   -0.1088562 
C    -3.9786762   -0.3985489   -0.2124562 
C    -2.7811978   -1.1562100   -0.0515541 
C     0.0652303    1.0399086    0.3239137 
C     1.4085607    1.3406930    0.1434437 
C     2.3390568    0.2921180    0.0012043 
C     1.8988384   -1.0571856   -0.0362797 
C     0.5584875   -1.3911223    0.1174680 
H    -4.3055485    1.8047025   -0.1793050 
H    -4.9676331   -0.8200314   -0.3787294 
H    -2.6317481   -2.2330477   -0.0588810 
H     1.7429700    2.3801487    0.0953278 
H     2.6325395   -1.8519966   -0.1888440 
H     0.2367590   -2.4343691    0.0877359 
H     3.3981256    0.5182479   -0.1284537 
C    -1.1345362    1.9562997    0.3636645 
H    -1.2982424    2.4356733    1.3549732 
H    -1.1144310    2.7806704   -0.3710084 
