# Supplementary material for: Nonadiabatic Molecular Dynamics Simulations Provide Evidence for Coexistence of Planar and Nonplanar Intramolecular Charge Transfer Structures in Fluorazene
Source: J Phys Chem A. 2024 Aug 7;128(32):6685–94. doi: 10.1021/acs.jpca.4c03693 (PMC11331525; doi:10.1021/acs.jpca.4c03693)
Supplement: Supplementary file 2 — jp4c03693_si_002.zip [file jp4c03693_si_002.zip › structure_12.xyz]

21
Energy =
C    -0.3581621   -0.3413579    0.4354957 
N    -1.7690438   -0.2952660    0.1502746 
C    -2.2373550    0.9896561    0.1084201 
C    -3.6378485    0.9482702   -0.1240345 
C    -3.9768756   -0.3933684   -0.2264716 
C    -2.7779659   -1.1535232   -0.0475927 
C     0.0676013    1.0377303    0.3396571 
C     1.4047546    1.3390099    0.1379901 
C     2.3371913    0.2933037   -0.0122517 
C     1.8948898   -1.0555722   -0.0423506 
C     0.5601751   -1.3906408    0.1305373 
H    -4.2989558    1.8072184   -0.2049997 
H    -4.9638352   -0.8154289   -0.4025444 
H    -2.6313756   -2.2308692   -0.0484421 
H     1.7348850    2.3794837    0.0777326 
H     2.6263779   -1.8507210   -0.2051788 
H     0.2416215   -2.4352072    0.1052132 
H     3.3937597    0.5206303   -0.1577143 
C    -1.1340630    1.9532979    0.3786986 
H    -1.3080502    2.4213576    1.3739331 
H    -1.1118390    2.7844657   -0.3473654 
