# Supplementary material for: Nonadiabatic Molecular Dynamics Simulations Provide Evidence for Coexistence of Planar and Nonplanar Intramolecular Charge Transfer Structures in Fluorazene
Source: J Phys Chem A. 2024 Aug 7;128(32):6685–94. doi: 10.1021/acs.jpca.4c03693 (PMC11331525; doi:10.1021/acs.jpca.4c03693)
Supplement: Supplementary file 2 — jp4c03693_si_002.zip [file jp4c03693_si_002.zip › structure_13.xyz]

21
Energy =
C    -0.3556906   -0.3428423    0.4701300 
N    -1.7674795   -0.2956040    0.1626775 
C    -2.2323759    0.9871077    0.1102432 
C    -3.6349541    0.9481430   -0.1391599 
C    -3.9741793   -0.3885404   -0.2405979 
C    -2.7738963   -1.1508648   -0.0437065 
C     0.0700872    1.0360327    0.3554899 
C     1.4008125    1.3373587    0.1326703 
C     2.3347635    0.2942450   -0.0257893 
C     1.8900270   -1.0540431   -0.0485165 
C     0.5611130   -1.3897440    0.1434889 
H    -4.2918577    1.8092490   -0.2305148 
H    -4.9589310   -0.8114258   -0.4264838 
H    -2.6300066   -2.2286520   -0.0382194 
H     1.7267215    2.3786799    0.0603755 
H     2.6188510   -1.8497823   -0.2217107 
H     0.2453821   -2.4354901    0.1223774 
H     3.3886598    0.5224086   -0.1870921 
C    -1.1336128    1.9505875    0.3939122 
H    -1.3179878    2.4071556    1.3928848 
H    -1.1095596    2.7884897   -0.3234521 
