# Supplementary material for: Nonadiabatic Molecular Dynamics Simulations Provide Evidence for Coexistence of Planar and Nonplanar Intramolecular Charge Transfer Structures in Fluorazene
Source: J Phys Chem A. 2024 Aug 7;128(32):6685–94. doi: 10.1021/acs.jpca.4c03693 (PMC11331525; doi:10.1021/acs.jpca.4c03693)
Supplement: Supplementary file 2 — jp4c03693_si_002.zip [file jp4c03693_si_002.zip › structure_14.xyz]

21
Energy =
C    -0.3530252   -0.3436127    0.5048743 
N    -1.7653781   -0.2957226    0.1750617 
C    -2.2270435    0.9846283    0.1122479 
C    -3.6314803    0.9477298   -0.1542188 
C    -3.9705836   -0.3840650   -0.2548339 
C    -2.7689817   -1.1482352   -0.0399131 
C     0.0726897    1.0348145    0.3714001 
C     1.3967357    1.3357441    0.1274851 
C     2.3317700    0.2949431   -0.0394046 
C     1.8842436   -1.0525941   -0.0547771 
C     0.5612948   -1.3884319    0.1563117 
H    -4.2842595    1.8107993   -0.2558207 
H    -4.9529155   -0.8080202   -0.4505454 
H    -2.6276281   -2.2263995   -0.0282457 
H     1.7184833    2.3777466    0.0432670 
H     2.6099456   -1.8491747   -0.2384331 
H     0.2480241   -2.4352202    0.1392164 
H     3.3828216    0.5235856   -0.2165742 
C    -1.1331848    1.9481635    0.4093158 
H    -1.3280400    2.3930440    1.4118425 
H    -1.1076017    2.7927461   -0.2992493 
