# Supplementary material for: Nonadiabatic Molecular Dynamics Simulations Provide Evidence for Coexistence of Planar and Nonplanar Intramolecular Charge Transfer Structures in Fluorazene
Source: J Phys Chem A. 2024 Aug 7;128(32):6685–94. doi: 10.1021/acs.jpca.4c03693 (PMC11331525; doi:10.1021/acs.jpca.4c03693)
Supplement: Supplementary file 2 — jp4c03693_si_002.zip [file jp4c03693_si_002.zip › structure_15.xyz]

21
Energy =
C    -0.3501610   -0.3436729    0.5396992 
N    -1.7627332   -0.2956250    0.1874125 
C    -2.2213568    0.9822194    0.1144376 
C    -3.6274263    0.9470321   -0.1691976 
C    -3.9660850   -0.3799411   -0.2691783 
C    -2.7632151   -1.1456348   -0.0362301 
C     0.0754100    1.0340731    0.3873753 
C     1.3925249    1.3341702    0.1224346 
C     2.3282075    0.2953999   -0.0530935 
C     1.8775339   -1.0512205   -0.0611314 
C     0.5607143   -1.3867047    0.1689955 
H    -4.2761669    1.8118759   -0.2808879 
H    -4.9457842   -0.8052081   -0.4747269 
H    -2.6242274   -2.2241156   -0.0185536 
H     1.7101739    2.3766929    0.0264171 
H     2.5996497   -1.8488910   -0.2553386 
H     0.2495318   -2.4344001    0.1557194 
H     3.3762407    0.5241655   -0.2461478 
C    -1.1327786    1.9460198    0.4249195 
H    -1.3381917    2.3789976    1.4308193 
H    -1.1059741    2.7972361   -0.2747377 
