# Supplementary material for: Nonadiabatic Molecular Dynamics Simulations Provide Evidence for Coexistence of Planar and Nonplanar Intramolecular Charge Transfer Structures in Fluorazene
Source: J Phys Chem A. 2024 Aug 7;128(32):6685–94. doi: 10.1021/acs.jpca.4c03693 (PMC11331525; doi:10.1021/acs.jpca.4c03693)
Supplement: Supplementary file 2 — jp4c03693_si_002.zip [file jp4c03693_si_002.zip › structure_16.xyz]

21
Energy =
C    -0.3470931   -0.3430292    0.5745752 
N    -1.7595387   -0.2953149    0.1997150 
C    -2.2153149    0.9798823    0.1168153 
C    -3.6227919    0.9460526   -0.1840833 
C    -3.9606809   -0.3761665   -0.2836297 
C    -2.7565899   -1.1430637   -0.0326748 
C     0.0782494    1.0338044    0.4034028 
C     1.3881809    1.3326412    0.1175187 
C     2.3240724    0.2956175   -0.0668518 
C     1.8698924   -1.0499169   -0.0675782 
C     0.5593664   -1.3845627    0.1815305 
H    -4.2675863    1.8124865   -0.3056875 
H    -4.9375329   -0.8029838   -0.4990262 
H    -2.6197916   -2.2218040   -0.0091754 
H     1.7017965    2.3755285    0.0098346 
H     2.5879518   -1.8489220   -0.2724188 
H     0.2498906   -2.4330322    0.1718771 
H     3.3689123    0.5241538   -0.2758001 
C    -1.1323936    1.9441487    0.4407330 
H    -1.3484273    2.3649901    1.4498281 
H    -1.1046853    2.8019590   -0.2498981 
