# Supplementary material for: Nonadiabatic Molecular Dynamics Simulations Provide Evidence for Coexistence of Planar and Nonplanar Intramolecular Charge Transfer Structures in Fluorazene
Source: J Phys Chem A. 2024 Aug 7;128(32):6685–94. doi: 10.1021/acs.jpca.4c03693 (PMC11331525; doi:10.1021/acs.jpca.4c03693)
Supplement: Supplementary file 3 — jp4c03693_si_003.zip [file jp4c03693_si_003.zip]

Archive with 8 entries (8 files):
- Fluorazene_3_ACN_cluster_1.xyz
- Fluorazene_3_ACN_cluster_2.xyz
- Fluorazene_3_ACN_cluster_3.xyz
- Fluorazene_3_ACN_cluster_4.xyz
- Fluorazene_3_ACN_cluster_5.xyz
- Fluorazene_3_ACN_cluster_6.xyz
- Fluorazene_3_ACN_cluster_7.xyz
- Fluorazene_3_ACN_cluster_8.xyz
