# Supplementary material for: Nonadiabatic Molecular Dynamics Simulations Provide Evidence for Coexistence of Planar and Nonplanar Intramolecular Charge Transfer Structures in Fluorazene
Source: J Phys Chem A. 2024 Aug 7;128(32):6685–94. doi: 10.1021/acs.jpca.4c03693 (PMC11331525; doi:10.1021/acs.jpca.4c03693)
Supplement: Supplementary file 3 — jp4c03693_si_003.zip [file jp4c03693_si_003.zip › Fluorazene_3_ACN_cluster_1.xyz]

39

C            -1.689877000    -1.399624000     1.136969000
N            -2.907358000    -0.871191000     0.576645000
C            -3.333750000     0.217767000     1.239485000
C            -4.594756000     0.628889000     0.675677000
C            -4.878666000    -0.262363000    -0.324653000
C            -3.803843000    -1.216977000    -0.362985000
C            -1.266119000    -0.415139000     2.097102000
C             0.009790000    -0.437128000     2.590808000
C             0.937992000    -1.404663000     2.095212000
C             0.548270000    -2.256226000     1.034544000
C            -0.724115000    -2.243585000     0.496383000
H            -5.175677000     1.489618000     0.993900000
H            -5.745436000    -0.287519000    -0.979094000
H            -3.704182000    -2.103139000    -0.983104000
H             0.328288000     0.295619000     3.336796000
H             1.286168000    -2.948071000     0.618635000
H            -0.997017000    -2.915728000    -0.318821000
H             1.951902000    -1.447966000     2.491386000
C            -2.394630000     0.574988000     2.330818000
H            -2.909610000     0.436352000     3.300073000
H            -2.094674000     1.632171000     2.264055000
N            -4.263602000    -2.273500000     3.070168000
C            -3.231910000    -2.782855000     3.185971000
C            -1.976824000    -3.477078000     3.438360000
C             0.618624000     0.746396000    -0.790293000
C            -0.619659000     1.479573000    -0.576212000
N            -1.604078000     2.055406000    -0.401432000
H            -1.186705000    -2.744011000     3.648889000
H            -1.670250000    -4.034196000     2.543554000
H            -2.089640000    -4.165757000     4.288547000
H             1.005483000     0.382525000     0.172768000
H             1.362667000     1.392384000    -1.275813000
H             0.426591000    -0.133912000    -1.418262000
N            -5.865037000    -3.500560000    -0.704821000
C            -6.403885000    -3.369885000     0.306527000
C            -7.055897000    -3.173075000     1.593436000
H            -6.330594000    -2.722824000     2.288797000
H            -7.923128000    -2.508547000     1.478804000
H            -7.396077000    -4.136549000     1.996816000
