# Supplementary material for: Nonadiabatic Molecular Dynamics Simulations Provide Evidence for Coexistence of Planar and Nonplanar Intramolecular Charge Transfer Structures in Fluorazene
Source: J Phys Chem A. 2024 Aug 7;128(32):6685–94. doi: 10.1021/acs.jpca.4c03693 (PMC11331525; doi:10.1021/acs.jpca.4c03693)
Supplement: Supplementary file 3 — jp4c03693_si_003.zip [file jp4c03693_si_003.zip › Fluorazene_3_ACN_cluster_2.xyz]

39

C            -1.755256000    -1.505645000     1.211446000
N            -2.955441000    -0.937294000     0.615292000
C            -3.339284000     0.194756000     1.236991000
C            -4.566174000     0.655923000     0.635602000
C            -4.854830000    -0.232095000    -0.367127000
C            -3.820912000    -1.233529000    -0.365163000
C            -1.281398000    -0.450215000     2.086636000
C             0.027313000    -0.429531000     2.501973000
C             0.935823000    -1.403975000     2.025912000
C             0.508247000    -2.301080000     1.005226000
C            -0.786602000    -2.322678000     0.540338000
H            -5.116583000     1.531911000     0.966829000
H            -5.695426000    -0.210653000    -1.055682000
H            -3.690838000    -2.092129000    -1.017034000
H             0.371312000     0.349420000     3.188612000
H             1.235847000    -2.992005000     0.571071000
H            -1.077684000    -3.009529000    -0.256811000
H             1.974230000    -1.399856000     2.355767000
C            -2.399670000     0.541548000     2.329631000
H            -2.916105000     0.378518000     3.297325000
H            -2.116503000     1.605071000     2.315278000
N            -1.829798000    -0.200985000    -2.298920000
C            -0.846684000     0.106660000    -1.780481000
C             0.385105000     0.492402000    -1.107340000
C            -4.892137000     1.550957000     5.836408000
C            -5.025881000     1.991742000     4.454680000
N            -5.114858000     2.324632000     3.354297000
H             1.184581000    -0.215951000    -1.359112000
H             0.682602000     1.505116000    -1.412402000
H             0.235789000     0.456092000    -0.018730000
H            -4.473705000     2.360751000     6.449735000
H            -5.875828000     1.272097000     6.238403000
H            -4.220555000     0.678546000     5.875146000
N            -2.832493000    -1.041751000     5.387284000
C            -2.217668000    -1.889092000     4.903180000
C            -1.471740000    -2.954927000     4.253934000
H            -0.397907000    -2.722389000     4.256006000
H            -1.652824000    -3.913182000     4.758935000
H            -1.791354000    -3.005054000     3.199582000
