# Supplementary material for: Nonadiabatic Molecular Dynamics Simulations Provide Evidence for Coexistence of Planar and Nonplanar Intramolecular Charge Transfer Structures in Fluorazene
Source: J Phys Chem A. 2024 Aug 7;128(32):6685–94. doi: 10.1021/acs.jpca.4c03693 (PMC11331525; doi:10.1021/acs.jpca.4c03693)
Supplement: Supplementary file 3 — jp4c03693_si_003.zip [file jp4c03693_si_003.zip › Fluorazene_3_ACN_cluster_3.xyz]

39

C            -1.619226000    -1.252828000     0.886591000
N            -2.959186000    -0.916761000     0.471924000
C            -3.433554000     0.137745000     1.168777000
C            -4.769241000     0.407472000     0.707789000
C            -5.040440000    -0.521150000    -0.262107000
C            -3.880318000    -1.355023000    -0.397835000
C            -1.282545000    -0.336114000     1.870786000
C             0.018254000    -0.442781000     2.490773000
C             0.830026000    -1.497296000     2.049368000
C             0.460385000    -2.404332000     1.060931000
C            -0.840434000    -2.287831000     0.415491000
H            -5.413371000     1.201443000     1.072740000
H            -5.954248000    -0.629283000    -0.840036000
H            -3.705188000    -2.200395000    -1.056845000
H             0.349847000     0.251183000     3.261050000
H             1.123100000    -3.229073000     0.796826000
H            -1.170561000    -2.976335000    -0.359156000
H             1.812540000    -1.621006000     2.517067000
C            -2.421910000     0.609333000     2.134552000
H            -2.842251000     0.553253000     3.157774000
H            -2.201333000     1.676786000     1.945671000
N            -4.142727000    -2.072542000     3.139249000
C            -3.121988000    -2.515388000     3.446001000
C            -1.829153000    -3.063100000     3.828409000
C             0.348563000     0.992791000    -0.786672000
C            -1.016948000     1.492174000    -0.832071000
N            -2.104837000     1.877591000    -0.861540000
H            -1.224366000    -2.280428000     4.307537000
H            -1.285460000    -3.384098000     2.929143000
H            -1.960686000    -3.910323000     4.514838000
H             0.760183000     1.135715000     0.222406000
H             0.986671000     1.499976000    -1.521528000
H             0.344202000    -0.086999000    -0.988891000
N             3.447289000     0.761210000    -1.927224000
C             3.582975000    -0.176926000    -1.270818000
C             3.718314000    -1.360368000    -0.433166000
H             2.731254000    -1.646080000    -0.035140000
H             4.127215000    -2.195201000    -1.018503000
H             4.392160000    -1.152413000     0.409182000
