# Supplementary material for: Nonadiabatic Molecular Dynamics Simulations Provide Evidence for Coexistence of Planar and Nonplanar Intramolecular Charge Transfer Structures in Fluorazene
Source: J Phys Chem A. 2024 Aug 7;128(32):6685–94. doi: 10.1021/acs.jpca.4c03693 (PMC11331525; doi:10.1021/acs.jpca.4c03693)
Supplement: Supplementary file 3 — jp4c03693_si_003.zip [file jp4c03693_si_003.zip › Fluorazene_3_ACN_cluster_4.xyz]

39

C            -1.685316000    -1.449264000     1.258280000
N            -2.889402000    -0.902201000     0.654380000
C            -3.273251000     0.239512000     1.250098000
C            -4.504651000     0.677766000     0.641175000
C            -4.809688000    -0.248378000    -0.321939000
C            -3.779125000    -1.249007000    -0.295053000
C            -1.225219000    -0.394488000     2.129422000
C             0.076699000    -0.350571000     2.547048000
C             0.995239000    -1.343944000     2.096491000
C             0.577397000    -2.255099000     1.094160000
C            -0.716570000    -2.287519000     0.611381000
H            -5.048525000     1.581110000     0.901508000
H            -5.662737000    -0.253641000    -0.995262000
H            -3.694318000    -2.176866000    -0.854843000
H             0.413366000     0.446062000     3.216231000
H             1.309380000    -2.953902000     0.679426000
H            -1.007469000    -3.000679000    -0.161663000
H             2.034902000    -1.323449000     2.422765000
C            -2.352567000     0.592287000     2.355927000
H            -2.879376000     0.394511000     3.312734000
H            -2.065555000     1.653080000     2.336028000
N            -3.702617000    -4.337141000     0.140019000
C            -3.280044000    -4.401915000     1.211023000
C            -2.727665000    -4.472041000     2.555249000
C             0.552053000     0.773489000    -0.811607000
C            -0.668905000     1.532802000    -0.590340000
N            -1.646449000     2.117910000    -0.408575000
H            -3.205144000    -3.716713000     3.193196000
H            -1.653271000    -4.248936000     2.503487000
H            -2.885547000    -5.473203000     2.979910000
H             1.301532000     1.038973000    -0.055118000
H             0.951118000     0.978035000    -1.814314000
H             0.338732000    -0.301023000    -0.701892000
N            -2.975732000    -1.562717000     4.870175000
C            -1.913985000    -2.007166000     4.953525000
C            -0.583714000    -2.591090000     5.042313000
H            -0.049779000    -2.454524000     4.087068000
H            -0.008186000    -2.094775000     5.835679000
H            -0.657696000    -3.661778000     5.278423000
