# Supplementary material for: Nonadiabatic Molecular Dynamics Simulations Provide Evidence for Coexistence of Planar and Nonplanar Intramolecular Charge Transfer Structures in Fluorazene
Source: J Phys Chem A. 2024 Aug 7;128(32):6685–94. doi: 10.1021/acs.jpca.4c03693 (PMC11331525; doi:10.1021/acs.jpca.4c03693)
Supplement: Supplementary file 3 — jp4c03693_si_003.zip [file jp4c03693_si_003.zip › Fluorazene_3_ACN_cluster_5.xyz]

39

C            -1.653153000    -1.460358000     1.146154000
N            -2.856661000    -0.906211000     0.558575000
C            -3.261724000     0.212611000     1.195973000
C            -4.534963000     0.617471000     0.653892000
C            -4.846349000    -0.302973000    -0.311198000
C            -3.779093000    -1.273362000    -0.338024000
C            -1.214479000    -0.433712000     2.072678000
C             0.079353000    -0.435710000     2.535787000
C             0.996336000    -1.398042000     2.065557000
C             0.608895000    -2.253115000     0.989952000
C            -0.666947000    -2.253263000     0.480027000
H            -5.112531000     1.469070000     1.002443000
H            -5.734496000    -0.340157000    -0.936728000
H            -3.689124000    -2.185022000    -0.921853000
H             0.405004000     0.321157000     3.255680000
H             1.353234000    -2.924113000     0.553822000
H            -0.931430000    -2.907956000    -0.353330000
H             2.023358000    -1.406165000     2.429700000
C            -2.329987000     0.564431000     2.293896000
H            -2.867595000     0.416688000     3.254106000
H            -2.036673000     1.627011000     2.268730000
N            -5.340670000     2.054614000     3.533803000
C            -4.774897000     2.019707000     4.538279000
C            -4.047480000     1.933617000     5.796734000
C            -6.054725000    -1.394853000     3.837960000
C            -5.401128000    -2.194604000     2.811930000
N            -4.869414000    -2.816506000     1.999127000
H            -3.622026000     0.921889000     5.890004000
H            -4.724497000     2.130764000     6.639114000
H            -3.235095000     2.672993000     5.812162000
H            -5.389200000    -1.318666000     4.709009000
H            -6.243419000    -0.381315000     3.457654000
H            -7.005305000    -1.858255000     4.134470000
N            -2.963639000    -1.178755000     5.250515000
C            -2.357756000    -2.007521000     4.721488000
C            -1.631248000    -3.048750000     4.017120000
H            -1.821638000    -4.027327000     4.477244000
H            -1.964685000    -3.040894000     2.964566000
H            -0.555050000    -2.824717000     4.018590000
