# Supplementary material for: Nonadiabatic Molecular Dynamics Simulations Provide Evidence for Coexistence of Planar and Nonplanar Intramolecular Charge Transfer Structures in Fluorazene
Source: J Phys Chem A. 2024 Aug 7;128(32):6685–94. doi: 10.1021/acs.jpca.4c03693 (PMC11331525; doi:10.1021/acs.jpca.4c03693)
Supplement: Supplementary file 3 — jp4c03693_si_003.zip [file jp4c03693_si_003.zip › Fluorazene_3_ACN_cluster_6.xyz]

39

C            -1.648242000    -1.444819000     1.136255000
N            -2.841938000    -0.896724000     0.536718000
C            -3.292403000     0.183461000     1.206228000
C            -4.558409000     0.583561000     0.641611000
C            -4.826060000    -0.309246000    -0.361956000
C            -3.735962000    -1.250641000    -0.397796000
C            -1.246720000    -0.455909000     2.109718000
C             0.022436000    -0.475191000     2.625443000
C             0.960965000    -1.427793000     2.151158000
C             0.609039000    -2.256904000     1.057031000
C            -0.650724000    -2.248186000     0.496740000
H            -5.182753000     1.411769000     0.970205000
H            -5.709753000    -0.352848000    -0.992603000
H            -3.600662000    -2.126976000    -1.026375000
H             0.322016000     0.255359000     3.382133000
H             1.366626000    -2.923693000     0.636416000
H            -0.889120000    -2.891655000    -0.352568000
H             1.971407000    -1.453970000     2.557547000
C            -2.383183000     0.526215000     2.328318000
H            -2.937765000     0.369298000     3.275080000
H            -2.090119000     1.589297000     2.314630000
N            -8.167257000    -1.184170000     0.006776000
C            -7.804221000    -1.113523000     1.099733000
C            -7.337081000    -0.978863000     2.470812000
C            -9.223655000     1.840143000    -0.768245000
C            -8.187350000     2.118159000     0.216141000
N            -7.358037000     2.306592000     0.994592000
H            -6.346258000    -1.445680000     2.589691000
H            -7.262780000     0.091412000     2.710741000
H            -8.048067000    -1.455941000     3.159210000
H           -10.208404000     2.122193000    -0.371516000
H            -9.213567000     0.762013000    -0.985140000
H            -9.034017000     2.407129000    -1.689728000
N            -4.297637000    -2.303225000     2.826771000
C            -3.277305000    -2.828886000     2.977458000
C            -2.066276000    -3.564370000     3.318447000
H            -1.697093000    -4.112361000     2.441908000
H            -1.278184000    -2.856523000     3.608317000
H            -2.266781000    -4.266082000     4.142247000
