# Supplementary material for: Nonadiabatic Molecular Dynamics Simulations Provide Evidence for Coexistence of Planar and Nonplanar Intramolecular Charge Transfer Structures in Fluorazene
Source: J Phys Chem A. 2024 Aug 7;128(32):6685–94. doi: 10.1021/acs.jpca.4c03693 (PMC11331525; doi:10.1021/acs.jpca.4c03693)
Supplement: Supplementary file 3 — jp4c03693_si_003.zip [file jp4c03693_si_003.zip › Fluorazene_3_ACN_cluster_7.xyz]

39

C            -1.687905000    -1.914614000     0.870091000
N            -2.793087000    -0.964142000     0.829838000
C            -2.682534000    -0.022419000     1.790773000
C            -3.823065000     0.851600000     1.703078000
C            -4.572550000     0.400867000     0.649775000
C            -3.893529000    -0.750619000     0.105710000
C            -0.738850000    -1.281019000     1.763607000
C             0.590795000    -1.608606000     1.713929000
C             1.058522000    -2.518713000     0.734283000
C             0.154221000    -2.988756000    -0.253308000
C            -1.180060000    -2.646850000    -0.256349000
H            -4.019807000     1.703498000     2.348050000
H            -5.499758000     0.815465000     0.263039000
H            -4.162010000    -1.370312000    -0.744965000
H             1.295679000    -1.144674000     2.409733000
H             0.532823000    -3.639015000    -1.046328000
H            -1.843893000    -3.018176000    -1.039721000
H             2.105073000    -2.819190000     0.711411000
C            -1.457523000    -0.239159000     2.597677000
H            -1.743620000    -0.632451000     3.596961000
H            -0.899401000     0.692287000     2.779278000
N             0.510359000    -5.316269000     3.441065000
C            -0.579483000    -4.994394000     3.242921000
C            -1.948502000    -4.562066000     3.013427000
C             0.504080000     0.324724000    -1.473877000
C            -0.930564000     0.536978000    -1.596723000
N            -2.067288000     0.706398000    -1.692580000
H            -2.365327000    -4.171298000     3.951661000
H            -2.558471000    -5.404250000     2.659489000
H            -1.966710000    -3.750669000     2.261168000
H             0.704202000    -0.462123000    -0.731855000
H             0.917545000     0.008653000    -2.441236000
H             0.996073000     1.256538000    -1.162836000
N            -0.885321000    -2.063109000     5.266220000
C             0.221615000    -2.385361000     5.230652000
C             1.615926000    -2.802415000     5.179380000
H             2.227094000    -2.012915000     4.721945000
H             1.689120000    -3.717738000     4.573619000
H             1.986979000    -3.002510000     6.193796000
