# Supplementary material for: Nonadiabatic Molecular Dynamics Simulations Provide Evidence for Coexistence of Planar and Nonplanar Intramolecular Charge Transfer Structures in Fluorazene
Source: J Phys Chem A. 2024 Aug 7;128(32):6685–94. doi: 10.1021/acs.jpca.4c03693 (PMC11331525; doi:10.1021/acs.jpca.4c03693)
Supplement: Supplementary file 3 — jp4c03693_si_003.zip [file jp4c03693_si_003.zip › Fluorazene_3_ACN_cluster_8.xyz]

39

C            -1.694463000    -1.458239000     1.189698000
N            -2.892589000    -0.906124000     0.593969000
C            -3.308344000     0.200799000     1.233016000
C            -4.558710000     0.626925000     0.646679000
C            -4.846438000    -0.277559000    -0.340639000
C            -3.788213000    -1.251734000    -0.345441000
C            -1.259150000    -0.446038000     2.119832000
C             0.029286000    -0.437123000     2.580170000
C             0.959908000    -1.399060000     2.090942000
C             0.563754000    -2.264432000     1.039430000
C            -0.721258000    -2.286507000     0.541593000
H            -5.130643000     1.489446000     0.974308000
H            -5.709701000    -0.291833000    -1.000809000
H            -3.667875000    -2.140311000    -0.959701000
H             0.355935000     0.325406000     3.292278000
H             1.307434000    -2.936490000     0.601571000
H            -0.992794000    -2.965598000    -0.269043000
H             2.003667000    -1.355871000     2.402337000
C            -2.382016000     0.553506000     2.334874000
H            -2.930688000     0.430538000     3.287681000
H            -2.081524000     1.612916000     2.300095000
N            -4.422429000    -2.211783000     3.013886000
C            -3.425170000    -2.770721000     3.186763000
C            -2.212280000    -3.507785000     3.508358000
C            -6.646852000    -0.302191000     4.469576000
C            -5.948332000     0.868200000     3.958723000
N            -5.375613000     1.772022000     3.527788000
H            -1.870319000    -4.075798000     2.634261000
H            -1.417637000    -2.795801000     3.766601000
H            -2.375996000    -4.196221000     4.348912000
H            -6.560254000    -0.348280000     5.563674000
H            -6.179938000    -1.194839000     4.026002000
H            -7.709886000    -0.258852000     4.196291000
N            -0.223128000    -5.465420000     5.171703000
C             0.696184000    -4.928044000     4.728907000
C             1.835661000    -4.226076000     4.155996000
H             2.366795000    -4.880127000     3.450964000
H             1.490190000    -3.329294000     3.613577000
H             2.530482000    -3.920359000     4.950094000
