# Supplementary material for: Nonadiabatic Molecular Dynamics Simulations Provide Evidence for Coexistence of Planar and Nonplanar Intramolecular Charge Transfer Structures in Fluorazene
Source: J Phys Chem A. 2024 Aug 7;128(32):6685–94. doi: 10.1021/acs.jpca.4c03693 (PMC11331525; doi:10.1021/acs.jpca.4c03693)
Supplement: Supplementary file 4 — jp4c03693_si_004.zip [file jp4c03693_si_004.zip]

Archive with 8 entries (8 files):
- Trajectory_1.mp4
- Trajectory_2.mp4
- Trajectory_3.mp4
- Trajectory_4.mp4
- Trajectory_5.mp4
- Trajectory_6.mp4
- Trajectory_7.mp4
- Trajectory_8.mp4
